# Supplementary material for: Assessing the diversity of zoonotic bacterial agents in rodents and small mammals in Iran
Source: Eur J Public Health. 2025 Jan 13;35(Suppl 1):i41–7. doi: 10.1093/eurpub/ckae132 (PMC11725960; doi:10.1093/eurpub/ckae132)
Supplement: ckae132_Supplementary_Data [file ckae132_supplementary_data.zip]

Archive with 3 entries (2 files):
- ckae132_Supplementary_Data/
- ckae132_Supplementary_Data/ejph-2024-02--0075-File005.xlsx
- ckae132_Supplementary_Data/ejph-2024-02--0075-File006.docx
