# Supplementary material for: Assessing the diversity of zoonotic bacterial agents in rodents and small mammals in Iran
Source: Eur J Public Health. 2025 Jan 13;35(Suppl 1):i41–7. doi: 10.1093/eurpub/ckae132 (PMC11725960; doi:10.1093/eurpub/ckae132)
Supplement: ckae132_Supplementary_Data [file ckae132_supplementary_data.zip › ckae132_Supplementary_Data/ejph-2024-02--0075-File005.xlsx]

## Sheet: MHHM
Muesum Voucher	Species	Province	City	Coxiella	Brucella	Borrelia	Bartonella	Rickettsia	Ehrlichia
MHHM0425	Meriones persicus	Az-Sharghi	Maragheh	Negative	Negative	Negative	Bartonella spp.	Negative	Ehrlichia canis
MHHM0470	Meriones persicus	Az-Sharghi	Bonab	Negative	Negative	Negative	Bartonella krasnovii	Negative	Ehrlichia canis
MHHM0476	Meriones persicus	Az-Sharghi	Azarshahr	Negative	Negative	Negative	Bartonella spp.	Negative	Candidatus Ehrlichia shimanensis
MHHM0510	Meriones persicus	Az-Sharghi	Azarshahr	Negative	Negative	Negative	Bartonella spp.	Negative	Candidatus Ehrlichia shimanensis
MHHM0645	Microtus qazvinensis	Kurdistan	Palangan	Negative	Negative	Negative	Bartonella spp.	Negative	Neoehrlichia mikurensis
MHHM0731	Meriones persicus	Az-Sharghi	Ahar	Negative	Negative	Negative	Bartonella spp.	Negative	Ehrlichia spp.
MHHM0732	Meriones persicus	Az-Sharghi	Ahar	Negative	Negative	Negative	Bartonella spp.	Negative	Ehrlichia spp.
MHHM0808	Meriones persicus	Az-Sharghi	Sarab	Negative	Negative	Negative	Bartonella spp.	Negative	Ehrlichia spp.
MHHM0809	Chionomys nivalis	Az-Sharghi	Sarab	Negative	Negative	Negative	Bartonella spp.	Negative	Ehrlichia spp.
MHHM0842	Mus musculus	Hormozgan	Bandar Abbas	Negative	Negative	Negative	Bartonella spp.	Negative	Ehrlichia spp.
MHHM0868	Tatera indica	Hormozgan	Bandar Abbas	Negative	Negative	Negative	Bartonella grahamii	Negative	Ehrlichia spp.
MHHM0869	Rattus rattus	Hormozgan	Bandar Abbas	Negative	Negative	Negative	Bartonella spp.	Negative	Candidatus Ehrlichia shimanensis
MHHM1047	Meriones vinogradovi	West Azerbaijan	Showt	Negative	Negative	Negative	Bartonella spp.	Negative	Ehrlichia spp.
MHHM1473	Meriones persicus	Qazvin		Negative	Negative	Negative	Bartonella spp.	Negative	Ehrlichia canis
MHHM0301	Mus musculus castaneus	Golestan	Gorgan	Negative	Negative	Negative	Negative	Negative	Ehrlichia canis
MHHM0424	Meriones persicus	Az-Sharghi	Maragheh	Negative	Negative	Borralia duttoni	Bartonella spp.	Negative	Negative
MHHM0428	Meriones persicus	Az-Sharghi	Maragheh	Negative	Negative	Borralia duttoni	Bartonella spp.	Negative	Negative
MHHM0432	Meriones persicus	Az-Sharghi	Maragheh	Negative	Negative	Borralia duttoni	Bartonella spp.	Negative	Negative
MHHM0449	Meriones persicus	Az-Sharghi	Maragheh	Negative	Negative	Borralia duttoni	Bartonella spp.	Negative	Negative
MHHM1711	Meriones persicus	Hamedan	Bashqortaran	Negative	Negative	Borraelia persica	Bartonella spp.	Negative	Negative
MHHM1016	Microtus qazvinensis	Hamedan		Negative	Brucella spp.	Negative	Bartonella rochalimae	Negative	Negative
MHHM1648	Meriones persicus	Hamedan		Negative	Brucella abourtus	Negative	Bartonella spp.	Negative	Negative
MHHM1794	Meriones persicus	Hamedan		Negative	Brucella spp.	Negative	Bartonella spp.	Negative	Negative
MHHM0399	Apodemus witherbyi	Kurdistan	Divandarreh	Coxiella burnetii	Negative	Negative	Bartonella spp.	Negative	Negative
MHHM0794	Arvicola persicus	Az-Sharghi	Ardabil	Coxiella burnetii	Negative	Negative	Bartonella spp.	Negative	Negative
MHHM1663	Meriones persicus	Hamedan		Coxiella burnetii	Negative	Negative	Bartonella spp.	Negative	Negative
MHHM1759	Meriones persicus	Hamedan	Bashqortaran	Coxiella burnetii	Negative	Negative	Bartonella spp.	Negative	Negative
MHHM0372	Arvicola persicus	Kurdistan	Divandarreh	Negative	Negative	Negative	Bartonella spp.	Negative	Negative
MHHM0373	Arvicola persicus	Kurdistan	Divandarreh	Negative	Negative	Negative	Bartonella spp.	Negative	Negative
MHHM0374	Arvicola persicus	Kurdistan	Divandarreh	Negative	Negative	Negative	Bartonella spp.	Negative	Negative
MHHM0375	Arvicola persicus	Kurdistan	Divandarreh	Negative	Negative	Negative	Bartonella spp.	Negative	Negative
MHHM0378	Apodemus witherbyi	Kurdistan	Divandarreh	Negative	Negative	Negative	Bartonella spp.	Negative	Negative
MHHM0379	Microtus schidlovskii	Kurdistan	Divandarreh	Negative	Negative	Negative	Bartonella spp.	Negative	Negative
MHHM0382	Arvicola persicus	Kurdistan	Divandarreh	Negative	Negative	Negative	Bartonella spp.	Negative	Negative
MHHM0384	Microtus schidlovskii	Kurdistan	Divandarreh	Negative	Negative	Negative	Bartonella spp.	Negative	Negative
MHHM0385	Microtus schidlovskii	Kurdistan	Divandarreh	Negative	Negative	Negative	Bartonella spp.	Negative	Negative
MHHM0386	Microtus schidlovskii	Kurdistan	Divandarreh	Negative	Negative	Negative	Bartonella spp.	Negative	Negative
MHHM0387	Microtus schidlovskii	Kurdistan	Divandarreh	Negative	Negative	Negative	Bartonella spp.	Negative	Negative
MHHM0389	Arvicola persicus	Kurdistan	Divandarreh	Negative	Negative	Negative	Bartonella spp.	Negative	Negative
MHHM0393	Arvicola persicus	Kurdistan	Divandarreh	Negative	Negative	Negative	Bartonella spp.	Negative	Negative
MHHM0395	Microtus schidlovskii	Kurdistan	Divandarreh	Negative	Negative	Negative	Bartonella spp.	Negative	Negative
MHHM0397	Arvicola persicus	Kurdistan	Divandarreh	Negative	Negative	Negative	Bartonella spp.	Negative	Negative
MHHM0398	Microtus schidlovskii	Kurdistan	Divandarreh	Negative	Negative	Negative	Bartonella spp.	Negative	Negative
MHHM0417	Rattus norvegicus	Az-Sharghi	Maragheh	Negative	Negative	Negative	Bartonella spp.	Negative	Negative
MHHM0419	Apodemus witherbyi	Az-Sharghi	Maragheh	Negative	Negative	Negative	Bartonella spp.	Negative	Negative
MHHM0420	Meriones persicus	Az-Sharghi	Maragheh	Negative	Negative	Negative	Bartonella spp.	Negative	Negative
MHHM0443	Meriones vinogradovi	Az-Sharghi	Maragheh	Negative	Negative	Negative	Bartonella grahamii	Negative	Negative
MHHM0444	Ellobius lutescens	Az-Sharghi	Maragheh	Negative	Negative	Negative	Bartonella spp.	Negative	Negative
MHHM0445	Meriones persicus	Az-Sharghi	Maragheh	Negative	Negative	Negative	Candidatus Bartonella gerbillinarum	Negative	Negative
MHHM0447	Meriones persicus	Az-Sharghi	Maragheh	Negative	Negative	Negative	Bartonella spp.	Negative	Negative
MHHM0465	Meriones persicus	Az-Sharghi	Bonab	Negative	Negative	Negative	Bartonella spp.	Negative	Negative
MHHM0471	Meriones persicus	Az-Sharghi	Azarshahr	Negative	Negative	Negative	Bartonella spp.	Negative	Negative
MHHM0475	Meriones persicus	Az-Sharghi	Azarshahr	Negative	Negative	Negative	Bartonella spp.	Negative	Negative
MHHM0485	Meriones persicus	Az-Sharghi	Azarshahr	Negative	Negative	Negative	Bartonella spp.	Negative	Negative
MHHM0486	Meriones persicus	Az-Sharghi	Azarshahr	Negative	Negative	Negative	Bartonella spp.	Negative	Negative
MHHM0488	Meriones persicus	Az-Sharghi	Bonab	Negative	Negative	Negative	Bartonella spp.	Negative	Negative
MHHM0492	Meriones persicus	Az-Sharghi	Bonab	Negative	Negative	Negative	Bartonella spp.	Negative	Negative
MHHM0495	Mus musculus	Az-Sharghi	Ajabshir	Negative	Negative	Negative	Bartonella spp.	Negative	Negative
MHHM0497	Meriones persicus	Az-Sharghi	Azarshahr	Negative	Negative	Negative	Bartonella spp.	Negative	Negative
MHHM0498	Meriones persicus	Az-Sharghi	Azarshahr	Negative	Negative	Negative	Bartonella spp.	Negative	Negative
MHHM0499	Meriones persicus	Az-Sharghi	Bonab	Negative	Negative	Negative	Bartonella spp.	Negative	Negative
MHHM0500	Meriones persicus	Az-Sharghi	Bonab	Negative	Negative	Negative	Bartonella spp.	Negative	Negative
MHHM0503	Meriones persicus	Az-Sharghi	Azarshahr	Negative	Negative	Negative	Bartonella spp.	Negative	Negative
MHHM0504	Meriones persicus	Az-Sharghi	Azarshahr	Negative	Negative	Negative	Bartonella spp.	Negative	Negative
MHHM0505	Meriones persicus	Az-Sharghi	Azarshahr	Negative	Negative	Negative	Bartonella spp.	Negative	Negative
MHHM0509	Meriones persicus	Az-Sharghi	Azarshahr	Negative	Negative	Negative	Bartonella spp.	Negative	Negative
MHHM0513	Meriones persicus	Az-Sharghi	Maragheh	Negative	Negative	Negative	Bartonella spp.	Negative	Negative
MHHM0514	Meriones persicus	Az-Sharghi	Maragheh	Negative	Negative	Negative	Bartonella rochalimae	Negative	Negative
MHHM0515	Microtus mystacinus	Az-Sharghi	Maragheh	Negative	Negative	Negative	Bartonella spp.	Negative	Negative
MHHM0516	Mus macedonicus	Az-Sharghi	Maragheh	Negative	Negative	Negative	Bartonella spp.	Negative	Negative
MHHM0517	Mus macedonicus	Az-Sharghi	Maragheh	Negative	Negative	Negative	Bartonella rochalimae	Negative	Negative
MHHM0520	Meriones persicus	Az-Sharghi	Bonab	Negative	Negative	Negative	Bartonella spp.	Negative	Negative
MHHM0521	Meriones persicus	Lorestan	Khorramabad	Negative	Negative	Negative	Bartonella spp.	Negative	Negative
MHHM0522	Mus macedonicus	Lorestan	Khorramabad	Negative	Negative	Negative	Bartonella spp.	Negative	Negative
MHHM0523	Apodemus ponticus	Lorestan	Khorramabad	Negative	Negative	Negative	Bartonella spp.	Negative	Negative
MHHM0526	Mus macedonicus	Lorestan	Khorramabad	Negative	Negative	Negative	Bartonella spp.	Negative	Negative
MHHM0527	Mus macedonicus	Lorestan	Khorramabad	Negative	Negative	Negative	Bartonella spp.	Negative	Negative
MHHM0528	Mus macedonicus	Lorestan	Khorramabad	Negative	Negative	Negative	Bartonella spp.	Negative	Negative
MHHM0529	Mus macedonicus	Lorestan	Khorramabad	Negative	Negative	Negative	Bartonella spp.	Negative	Negative
MHHM0531	Mus macedonicus	Lorestan	Khorramabad	Negative	Negative	Negative	Bartonella spp.	Negative	Negative
MHHM0533	Meriones persicus	Lorestan	Khorramabad	Negative	Negative	Negative	Bartonella spp.	Negative	Negative
MHHM0534	Meriones persicus	Lorestan	Khorramabad	Negative	Negative	Negative	Bartonella spp.	Negative	Negative
MHHM0535	Mus macedonicus	Lorestan	Khorramabad	Negative	Negative	Negative	Bartonella spp.	Negative	Negative
MHHM0536	Mus macedonicus	Lorestan	Khorramabad	Negative	Negative	Negative	Bartonella spp.	Negative	Negative
MHHM0537	Mus macedonicus	Lorestan	Khorramabad	Negative	Negative	Negative	Bartonella spp.	Negative	Negative
MHHM0538	Meriones tristrami	Lorestan	Khorramabad	Negative	Negative	Negative	Bartonella spp.	Negative	Negative
MHHM0539	Microtus socialis	Lorestan	Khorramabad	Negative	Negative	Negative	Bartonella spp.	Negative	Negative
MHHM0540	Mus macedonicus	Lorestan	Khorramabad	Negative	Negative	Negative	Bartonella spp.	Negative	Negative
MHHM0541	Mus macedonicus	Lorestan	Khorramabad	Negative	Negative	Negative	Bartonella spp.	Negative	Negative
MHHM0542	Meriones tristrami	Lorestan	Khorramabad	Negative	Negative	Negative	Bartonella spp.	Negative	Negative
MHHM0543	Meriones tristrami	Lorestan	Khorramabad	Negative	Negative	Negative	Bartonella spp.	Negative	Negative
MHHM0544	Meriones tristrami	Lorestan	Khorramabad	Negative	Negative	Negative	Bartonella spp.	Negative	Negative
MHHM0545	Meriones tristrami	Lorestan	Khorramabad	Negative	Negative	Negative	Bartonella spp.	Negative	Negative
MHHM0546	Meriones tristrami	Lorestan	Khorramabad	Negative	Negative	Negative	Bartonella spp.	Negative	Negative
MHHM0547	Meriones tristrami	Lorestan	Khorramabad	Negative	Negative	Negative	Bartonella spp.	Negative	Negative
MHHM0548	Mus macedonicus	Lorestan	Khorramabad	Negative	Negative	Negative	Bartonella spp.	Negative	Negative
MHHM0552	Mus macedonicus	Lorestan	Khorramabad	Negative	Negative	Negative	Bartonella spp.	Negative	Negative
MHHM0553	Meriones tristrami	Lorestan	Khorramabad	Negative	Negative	Negative	Bartonella spp.	Negative	Negative
MHHM0627	Apodemus sp.	Kurdistan	Sanandaj	Negative	Negative	Negative	Bartonella spp.	Negative	Negative
MHHM0629	Apodemus sp.	Kurdistan	Sanandaj	Negative	Negative	Negative	Bartonella spp.	Negative	Negative
MHHM0631	Apodemus sp.	Kurdistan	Sanandaj	Negative	Negative	Negative	Bartonella taylorii	Negative	Negative
MHHM0633	Microtus qazvinensis	Kurdistan	Sanandaj	Negative	Negative	Negative	Bartonella spp.	Negative	Negative
MHHM0635	Microtus qazvinensis	Kurdistan	Sanandaj	Negative	Negative	Negative	Bartonella taylorii	Negative	Negative
MHHM0636	Microtus qazvinensis	Kurdistan	Palangan	Negative	Negative	Negative	Bartonella spp.	Negative	Negative
MHHM0637	Microtus qazvinensis	Kurdistan	Palangan	Negative	Negative	Negative	Bartonella spp.	Negative	Negative
MHHM0638	Microtus qazvinensis	Kurdistan	Palangan	Negative	Negative	Negative	Bartonella spp.	Negative	Negative
MHHM0639	Microtus qazvinensis	Kurdistan	Palangan	Negative	Negative	Negative	Bartonella spp.	Negative	Negative
MHHM0640	Arvicola persicus	Kurdistan	Palangan	Negative	Negative	Negative	Bartonella spp.	Negative	Negative
MHHM0641	Microtus qazvinensis	Kurdistan	Palangan	Negative	Negative	Negative	Bartonella spp.	Negative	Negative
MHHM0642	Microtus qazvinensis	Kurdistan	Palangan	Negative	Negative	Negative	Bartonella spp.	Negative	Negative
MHHM0648	Microtus qazvinensis	Kurdistan	Palangan	Negative	Negative	Negative	Bartonella spp.	Negative	Negative
MHHM0649	Nothocricetulus migratorius	Kurdistan	Palangan	Negative	Negative	Negative	Bartonella spp.	Negative	Negative
MHHM0650	Microtus qazvinensis	Kurdistan	Palangan	Negative	Negative	Negative	Bartonella spp.	Negative	Negative
MHHM0651	Microtus qazvinensis	Kurdistan	Sanandaj	Negative	Negative	Negative	Bartonella spp.	Negative	Negative
MHHM0652	Apodemus sp.	Kurdistan	Sanandaj	Negative	Negative	Negative	Bartonella spp.	Negative	Negative
MHHM0653	Apodemus sp.	Kurdistan	Sanandaj	Negative	Negative	Negative	Bartonella spp.	Negative	Negative
MHHM0654	Microtus qazvinensis	Kurdistan	Palangan	Negative	Negative	Negative	Bartonella spp.	Negative	Negative
MHHM0655	Apodemus sp.	Kurdistan	Sanandaj	Negative	Negative	Negative	Bartonella spp.	Negative	Negative
MHHM0660	Microtus qazvinensis	Kurdistan	Sanandaj	Negative	Negative	Negative	Bartonella spp.	Negative	Negative
MHHM0663	Meriones persicus	Kurdistan	Divandarreh	Negative	Negative	Negative	Bartonella spp.	Negative	Negative
MHHM0664	Meriones tristrami	Kurdistan	Divandarreh	Negative	Negative	Negative	Bartonella spp.	Negative	Negative
MHHM0665	Meriones persicus	Kurdistan	Divandarreh	Negative	Negative	Negative	Bartonella spp.	Negative	Negative
MHHM0666	Meriones persicus	Kurdistan	Divandarreh	Negative	Negative	Negative	Bartonella spp.	Negative	Negative
MHHM0667	Apodemus sp.	Kurdistan	Sanandaj	Negative	Negative	Negative	Bartonella spp.	Negative	Negative
MHHM0668	Mus macedonicus	Kurdistan	Sanandaj	Negative	Negative	Negative	Bartonella spp.	Negative	Negative
MHHM0669	Microtus qazvinensis	Kurdistan	Divandarreh	Negative	Negative	Negative	Bartonella spp.	Negative	Negative
MHHM0673	Microtus schidlovskii	Kurdistan	Divandarreh	Negative	Negative	Negative	Bartonella spp.	Negative	Negative
MHHM0674	Microtus schidlovskii	Kurdistan	Divandarreh	Negative	Negative	Negative	Bartonella spp.	Negative	Negative
MHHM0675	Microtus schidlovskii	Kurdistan	Divandarreh	Negative	Negative	Negative	Bartonella spp.	Negative	Negative
MHHM0678	Microtus schidlovskii	Kurdistan	Divandarreh	Negative	Negative	Negative	Bartonella spp.	Negative	Negative
MHHM0680	Microtus qazvinensis	Kurdistan	Divandarreh	Negative	Negative	Negative	Bartonella spp.	Negative	Negative
MHHM0681	Microtus qazvinensis	Kurdistan	Divandarreh	Negative	Negative	Negative	Bartonella spp.	Negative	Negative
MHHM0682	Apodemus sp.	Kurdistan	Marivan	Negative	Negative	Negative	Bartonella spp.	Negative	Negative
MHHM0684	Microtus qazvinensis	Kurdistan	Marivan	Negative	Negative	Negative	Bartonella spp.	Negative	Negative
MHHM0685	Microtus qazvinensis	Kurdistan	Marivan	Negative	Negative	Negative	Bartonella spp.	Negative	Negative
MHHM0686	Apodemus sp.	Kurdistan	Marivan	Negative	Negative	Negative	Bartonella spp.	Negative	Negative
MHHM0687	Apodemus sp.	Kurdistan	Marivan	Negative	Negative	Negative	Bartonella spp.	Negative	Negative
MHHM0688	Microtus qazvinensis	Kurdistan	Marivan	Negative	Negative	Negative	Bartonella spp.	Negative	Negative
MHHM0689	Microtus qazvinensis	Kurdistan	Marivan	Negative	Negative	Negative	Bartonella spp.	Negative	Negative
MHHM0690	Apodemus ponticus	Kurdistan	Marivan	Negative	Negative	Negative	Bartonella spp.	Negative	Negative
MHHM0692	Microtus karamani	Kurdistan	Marivan	Negative	Negative	Negative	Bartonella spp.	Negative	Negative
MHHM0694	Apodemus sp.	Kurdistan	Marivan	Negative	Negative	Negative	Bartonella spp.	Negative	Negative
MHHM0698	Arvicola persicus	Kurdistan	Marivan	Negative	Negative	Negative	Bartonella spp.	Negative	Negative
MHHM0701	Mus macedonicus	Kurdistan	Marivan	Negative	Negative	Negative	Bartonella spp.	Negative	Negative
MHHM0704	Meriones persicus	Hamedan	Kabudarahang	Negative	Negative	Negative	Bartonella spp.	Negative	Negative
MHHM0707	Microtus socialis	Az-Sharghi	Ahar	Negative	Negative	Negative	Bartonella grahamii	Negative	Negative
MHHM0709	Apodemus witherbyi	Az-Sharghi	Ahar	Negative	Negative	Negative	Bartonella spp.	Negative	Negative
MHHM0710	Scarturus williamsi	Az-Sharghi	Ahar	Negative	Negative	Negative	Bartonella taylorii	Negative	Negative
MHHM0712	Meriones persicus	Az-Sharghi	Ahar	Negative	Negative	Negative	Bartonella spp.	Negative	Negative
MHHM0713	Meriones persicus	Az-Sharghi	Ahar	Negative	Negative	Negative	Bartonella spp.	Negative	Negative
MHHM0715	Meriones persicus	Az-Sharghi	Ahar	Negative	Negative	Negative	Bartonella spp.	Negative	Negative
MHHM0716	Microtus socialis	Az-Sharghi	Ahar	Negative	Negative	Negative	Bartonella spp.	Negative	Negative
MHHM0717	Microtus socialis	Az-Sharghi	Ahar	Negative	Negative	Negative	Bartonella spp.	Negative	Negative
MHHM0718	Dryomys nitedula	Az-Sharghi	Ahar	Negative	Negative	Negative	Bartonella spp.	Negative	Negative
MHHM0722	Apodemus witherbyi	Az-Sharghi	Ahar	Negative	Negative	Negative	Bartonella spp.	Negative	Negative
MHHM0725	Microtus socialis	Az-Sharghi	Ahar	Negative	Negative	Negative	Bartonella spp.	Negative	Negative
MHHM0730	Meriones persicus	Az-Sharghi	Ahar	Negative	Negative	Negative	Bartonella spp.	Negative	Negative
MHHM0733	Microtus socialis	Az-Sharghi	Ahar	Negative	Negative	Negative	Bartonella spp.	Negative	Negative
MHHM0734	Microtus socialis	Az-Sharghi	Ahar	Negative	Negative	Negative	Bartonella rochalimae	Negative	Negative
MHHM0735	Nothocricetulus migratorius	Az-Sharghi	Meshginshahr	Negative	Negative	Negative	Bartonella spp.	Negative	Negative
MHHM0736	Apodemus witherbyi	Az-Sharghi	Ahar	Negative	Negative	Negative	Bartonella spp.	Negative	Negative
MHHM0737	Apodemus witherbyi	Az-Sharghi	Ahar	Negative	Negative	Negative	Bartonella spp.	Negative	Negative
MHHM0738	Microtus socialis	Az-Sharghi	Ahar	Negative	Negative	Negative	Bartonella spp.	Negative	Negative
MHHM0740	Microtus socialis	Az-Sharghi	Kalibar	Negative	Negative	Negative	Bartonella taylorii	Negative	Negative
MHHM0741	Chionomys nivalis	Az-Sharghi	Ahar	Negative	Negative	Negative	Bartonella spp.	Negative	Negative
MHHM0745	Arvicola persicus	Az-Sharghi	Ahar	Negative	Negative	Negative	Bartonella taylorii	Negative	Negative
MHHM0750	Scarturus williamsi	Az-Sharghi	Ahar	Negative	Negative	Negative	Bartonella spp.	Negative	Negative
MHHM0752	Dryomys nitedula	Az-Sharghi	Ahar	Negative	Negative	Negative	Bartonella spp.	Negative	Negative
MHHM0753	Arvicola persicus	Az-Sharghi	Ahar	Negative	Negative	Negative	Bartonella spp.	Negative	Negative
MHHM0755	Arvicola persicus	Az-Sharghi	Ahar	Negative	Negative	Negative	Bartonella spp.	Negative	Negative
MHHM0756	Microtus socialis	Az-Sharghi	Ahar	Negative	Negative	Negative	Bartonella spp.	Negative	Negative
MHHM0757	Apodemus witherbyi	Az-Sharghi	Ahar	Negative	Negative	Negative	Bartonella spp.	Negative	Negative
MHHM0768	Meriones persicus	Az-Sharghi	Sarab	Negative	Negative	Negative	Bartonella spp.	Negative	Negative
MHHM0770	Arvicola persicus	Az-Sharghi	Sarab	Negative	Negative	Negative	Bartonella spp.	Negative	Negative
MHHM0771	Meriones vinogradovi	Az-Sharghi	Sarab	Negative	Negative	Negative	Bartonella spp.	Negative	Negative
MHHM0775	Apodemus witherbyi	Az-Sharghi	Sarab	Negative	Negative	Negative	Bartonella spp.	Negative	Negative
MHHM0776	Apodemus witherbyi	Az-Sharghi	Sarab	Negative	Negative	Negative	Bartonella taylorii	Negative	Negative
MHHM0777	Apodemus witherbyi	Az-Sharghi	Sarab	Negative	Negative	Negative	Bartonella spp.	Negative	Negative
MHHM0778	Apodemus witherbyi	Az-Sharghi	Sarab	Negative	Negative	Negative	Bartonella spp.	Negative	Negative
MHHM0779	Nothocricetulus migratorius	Az-Sharghi	Sarab	Negative	Negative	Negative	Bartonella spp.	Negative	Negative
MHHM0780	Apodemus witherbyi	Az-Sharghi	Sarab	Negative	Negative	Negative	Bartonella spp.	Negative	Negative
MHHM0782	Meriones vinogradovi	Az-Sharghi	Sarab	Negative	Negative	Negative	Bartonella spp.	Negative	Negative
MHHM0783	Meriones vinogradovi	Az-Sharghi	Sarab	Negative	Negative	Negative	Bartonella spp.	Negative	Negative
MHHM0784	Meriones vinogradovi	Az-Sharghi	Sarab	Negative	Negative	Negative	Candidatus Bartonella gerbillinarum	Negative	Negative
MHHM0785	Meriones vinogradovi	Az-Sharghi	Sarab	Negative	Negative	Negative	Bartonella spp.	Negative	Negative
MHHM0786	Meriones vinogradovi	Az-Sharghi	Sarab	Negative	Negative	Negative	Bartonella spp.	Negative	Negative
MHHM0787	Meriones persicus	Az-Sharghi	Sarab	Negative	Negative	Negative	Bartonella spp.	Negative	Negative
MHHM0788	Meriones persicus	Az-Sharghi	Sarab	Negative	Negative	Negative	Bartonella spp.	Negative	Negative
MHHM0790	Arvicola persicus	Az-Sharghi	Sarab	Negative	Negative	Negative	Bartonella spp.	Negative	Negative
MHHM0791	Meriones vinogradovi	Az-Sharghi	Sarab	Negative	Negative	Negative	Bartonella spp.	Negative	Negative
MHHM0792	Meriones persicus	Az-Sharghi	Sarab	Negative	Negative	Negative	Bartonella spp.	Negative	Negative
MHHM0793	Apodemus witherbyi	Az-Sharghi	Sarab	Negative	Negative	Negative	Bartonella spp.	Negative	Negative
MHHM0795	Arvicola persicus	Az-Sharghi	Ardabil	Negative	Negative	Negative	Bartonella spp.	Negative	Negative
MHHM0796	Dryomys nitedula	Az-Sharghi	Ardabil	Negative	Negative	Negative	Bartonella spp.	Negative	Negative
MHHM0797	Dryomys nitedula	Az-Sharghi	Ardabil	Negative	Negative	Negative	Bartonella spp.	Negative	Negative
MHHM0798	Microtus socialis	Az-Sharghi	Ardabil	Negative	Negative	Negative	Bartonella spp.	Negative	Negative
MHHM0799	Microtus socialis	Az-Sharghi	Ardabil	Negative	Negative	Negative	Bartonella spp.	Negative	Negative
MHHM0800	Microtus socialis	Az-Sharghi	Ardabil	Negative	Negative	Negative	Bartonella spp.	Negative	Negative
MHHM0801	Microtus socialis	Az-Sharghi	Ardabil	Negative	Negative	Negative	Bartonella spp.	Negative	Negative
MHHM0804	Meriones vinogradovi	Az-Sharghi	Sarab	Negative	Negative	Negative	Bartonella spp.	Negative	Negative
MHHM0805	Meriones vinogradovi	Az-Sharghi	Sarab	Negative	Negative	Negative	Bartonella spp.	Negative	Negative
MHHM0806	Meriones libycus	Az-Sharghi	Sarab	Negative	Negative	Negative	Bartonella spp.	Negative	Negative
MHHM0810	Tatera indica	Hormozgan	Hajiabad	Negative	Negative	Negative	Bartonella queenslandensis	Negative	Negative
MHHM0811	Tatera indica	Hormozgan	Hajiabad	Negative	Negative	Negative	Bartonella spp.	Negative	Negative
MHHM0812	Tatera indica	Hormozgan	Hajiabad	Negative	Negative	Negative	Bartonella spp.	Negative	Negative
MHHM0813	Tatera indica	Hormozgan	Hajiabad	Negative	Negative	Negative	Bartonella spp.	Negative	Negative
MHHM0827	Tatera indica	Hormozgan	Hajiabad	Negative	Negative	Negative	Bartonella spp.	Negative	Negative
MHHM0828	Tatera indica	Hormozgan	Hajiabad	Negative	Negative	Negative	Bartonella spp.	Negative	Negative
MHHM0831	Tatera indica	Hormozgan	Hajiabad	Negative	Negative	Negative	Bartonella spp.	Negative	Negative
MHHM0832	Nesokia indica	Hormozgan	Hajiabad	Negative	Negative	Negative	Bartonella spp.	Negative	Negative
MHHM0833	Nesokia indica	Hormozgan	Hajiabad	Negative	Negative	Negative	Bartonella spp.	Negative	Negative
MHHM0834	Meriones persicus	Hormozgan	Hajiabad	Negative	Negative	Negative	Bartonella spp.	Negative	Negative
MHHM0835	Tatera indica	Hormozgan	Hajiabad	Negative	Negative	Negative	Bartonella spp.	Negative	Negative
MHHM0838	Rattus rattus	Hormozgan	Bandar Abbas	Negative	Negative	Negative	Bartonella spp.	Negative	Negative
MHHM0839	Rattus rattus	Hormozgan	Bandar Abbas	Negative	Negative	Negative	Bartonella spp.	Negative	Negative
MHHM0844	Tatera indica	Hormozgan	Bandar Abbas	Negative	Negative	Negative	Bartonella spp.	Negative	Negative
MHHM0845	Rattus rattus	Hormozgan	Bandar Abbas	Negative	Negative	Negative	Bartonella spp.	Negative	Negative
MHHM0846	Rattus rattus	Hormozgan	Bandar Abbas	Negative	Negative	Negative	Bartonella spp.	Negative	Negative
MHHM0847	Mus musculus	Hormozgan	Bandar Abbas	Negative	Negative	Negative	Bartonella spp.	Negative	Negative
MHHM0848	Tatera indica	Hormozgan	Bandar Abbas	Negative	Negative	Negative	Bartonella spp.	Negative	Negative
MHHM0849	Rattus rattus	Hormozgan	Bandar Abbas	Negative	Negative	Negative	Bartonella spp.	Negative	Negative
MHHM0850	Tatera indica	Hormozgan	Bandar Abbas	Negative	Negative	Negative	Bartonella spp.	Negative	Negative
MHHM0851	Acomys dimidiatus	Hormozgan	Bandar Abbas	Negative	Negative	Negative	Bartonella spp.	Negative	Negative
MHHM0852	Tatera indica	Hormozgan	Bandar Abbas	Negative	Negative	Negative	Bartonella spp.	Negative	Negative
MHHM0853	Rattus rattus	Hormozgan	Bandar Abbas	Negative	Negative	Negative	Bartonella spp.	Negative	Negative
MHHM0854	Rattus rattus	Hormozgan	Bandar Abbas	Negative	Negative	Negative	Bartonella spp.	Negative	Negative
MHHM0858	Rattus rattus	Hormozgan	Bandar Abbas	Negative	Negative	Negative	Bartonella spp.	Negative	Negative
MHHM0859	Rattus rattus	Hormozgan	Bandar Abbas	Negative	Negative	Negative	Bartonella spp.	Negative	Negative
MHHM0864	Rattus rattus	Hormozgan	Bandar Abbas	Negative	Negative	Negative	Bartonella spp.	Negative	Negative
MHHM0865	Tatera indica	Hormozgan	Bandar Abbas	Negative	Negative	Negative	Bartonella spp.	Negative	Negative
MHHM0866	Mus musculus	Hormozgan	Bandar Abbas	Negative	Negative	Negative	Bartonella spp.	Negative	Negative
MHHM0870	Tatera indica	Hormozgan	Bandar Abbas	Negative	Negative	Negative	Bartonella spp.	Negative	Negative
MHHM0872	Tatera indica	Hormozgan	Bandar Abbas	Negative	Negative	Negative	Bartonella spp.	Negative	Negative
MHHM0873	Tatera indica	Hormozgan	Bandar Abbas	Negative	Negative	Negative	Bartonella spp.	Negative	Negative
MHHM0874	Rattus rattus	Hormozgan	Bandar Abbas	Negative	Negative	Negative	Bartonella spp.	Negative	Negative
MHHM0875	Rattus rattus	Hormozgan	Bandar Abbas	Negative	Negative	Negative	Bartonella spp.	Negative	Negative
MHHM0876	Tatera indica	Hormozgan	Bandar Abbas	Negative	Negative	Negative	Bartonella spp.	Negative	Negative
MHHM0877	Rattus rattus	Hormozgan	Bandar Abbas	Negative	Negative	Negative	Bartonella spp.	Negative	Negative
MHHM0878	Rattus rattus	Hormozgan	Bandar Abbas	Negative	Negative	Negative	Bartonella spp.	Negative	Negative
MHHM0900	Meriones persicus	Hamedan	Kabudarahang	Negative	Negative	Negative	Bartonella krasnovii	Negative	Negative
MHHM0904	Arvicola persicus	Hamedan	Kabudarahang	Negative	Negative	Negative	Bartonella spp.	Negative	Negative
MHHM0907	Arvicola persicus	Hamedan	Kabudarahang	Negative	Negative	Negative	Bartonella spp.	Negative	Negative
MHHM0908	Arvicola persicus	Hamedan	Kabudarahang	Negative	Negative	Negative	Bartonella spp.	Negative	Negative
MHHM0909	Arvicola persicus	Hamedan	Kabudarahang	Negative	Negative	Negative	Bartonella spp.	Negative	Negative
MHHM0910	Ellobius lutescens	Hamedan	Kabudarahang	Negative	Negative	Negative	Bartonella spp.	Negative	Negative
MHHM0915	Meriones persicus	Hamedan	Kabudarahang	Negative	Negative	Negative	Bartonella spp.	Negative	Negative
MHHM0918	Nothocricetulus migratorius	Hamedan	Tello	Negative	Negative	Negative	Bartonella spp.	Negative	Negative
MHHM0919	Meriones persicus	Tehran	Tello	Negative	Negative	Negative	Bartonella spp.	Negative	Negative
MHHM0924	Meriones persicus	Tehran	Tello	Negative	Negative	Negative	Bartonella spp.	Negative	Negative
MHHM0927	Meriones persicus	Tehran	Tello	Negative	Negative	Negative	Bartonella spp.	Negative	Negative
MHHM0932	Meriones persicus	Tehran	Tello	Negative	Negative	Negative	Bartonella spp.	Negative	Negative
MHHM0934	Meriones persicus	Tehran	Tello	Negative	Negative	Negative	Bartonella spp.	Negative	Negative
MHHM0935	Apodemus witherbyi	Tehran	Tello	Negative	Negative	Negative	Bartonella spp.	Negative	Negative
MHHM0945	Meriones persicus	Tehran	Tello	Negative	Negative	Negative	Bartonella spp.	Negative	Negative
MHHM0948	Meriones persicus	Tehran	Tello	Negative	Negative	Negative	Bartonella spp.	Negative	Negative
MHHM0949	Meriones persicus	Tehran	Tello	Negative	Negative	Negative	Bartonella spp.	Negative	Negative
MHHM0950	Meriones persicus	Tehran	Tello	Negative	Negative	Negative	Bartonella spp.	Negative	Negative
MHHM0951	Apodemus witherbyi	Tehran	Tello	Negative	Negative	Negative	Bartonella spp.	Negative	Negative
MHHM0952	Apodemus witherbyi	Tehran	Tello	Negative	Negative	Negative	Bartonella spp.	Negative	Negative
MHHM0953	Microtus socialis	Tehran	Tello	Negative	Negative	Negative	Bartonella spp.	Negative	Negative
MHHM0955	Meriones persicus	Tehran	Tello	Negative	Negative	Negative	Bartonella spp.	Negative	Negative
MHHM0958	Microtus socialis	Tehran	Tello	Negative	Negative	Negative	Bartonella spp.	Negative	Negative
MHHM0959	Microtus socialis	Tehran	Tello	Negative	Negative	Negative	Bartonella spp.	Negative	Negative
MHHM0961	Microtus socialis	Tehran	Tello	Negative	Negative	Negative	Bartonella spp.	Negative	Negative
MHHM0964	Crocidura caspica	Guilan	Khotbeh Sara	Negative	Negative	Negative	Bartonella rochalimae	Negative	Negative
MHHM0966	Apodemus uralensis	Guilan	Talesh	Negative	Negative	Negative	Bartonella spp.	Negative	Negative
MHHM0968	Mus musculus	Guilan	Khotbeh Sara	Negative	Negative	Negative	Bartonella spp.	Negative	Negative
MHHM0975	Rattus rattus	Guilan	Lahijan	Negative	Negative	Negative	Bartonella spp.	Negative	Negative
MHHM0984	Meriones tristrami	Hamedan		Negative	Negative	Negative	Bartonella spp.	Negative	Negative
MHHM0995	Meriones persicus	Hamedan		Negative	Negative	Negative	Bartonella spp.	Negative	Negative
MHHM0999	Meriones persicus	Hamedan		Negative	Negative	Negative	Bartonella spp.	Negative	Negative
MHHM1009	Meriones vinogradovi	Hamedan		Negative	Negative	Negative	Bartonella krasnovii	Negative	Negative
MHHM1011	Microtus qazvinensis	Hamedan	Aq Bolagh	Negative	Negative	Negative	Bartonella spp.	Negative	Negative
MHHM1018	Meriones persicus	Hamedan	Aq Bolagh	Negative	Negative	Negative	Bartonella krasnovii	Negative	Negative
MHHM1020	Microtus qazvinensis	Hamedan	Aq Bolagh	Negative	Negative	Negative	Bartonella spp.	Negative	Negative
MHHM1021	Meriones persicus	Hamedan	Kohneh Hesar	Negative	Negative	Negative	Bartonella spp.	Negative	Negative
MHHM1024	Microtus qazvinensis	Hamedan	Kohneh Hesar	Negative	Negative	Negative	Bartonella spp.	Negative	Negative
MHHM1048	Meriones vinogradovi	West Azerbaijan	Showt	Negative	Negative	Negative	Bartonella spp.	Negative	Negative
MHHM1049	Meriones vinogradovi	West Azerbaijan	Showt	Negative	Negative	Negative	Bartonella spp.	Negative	Negative
MHHM1050	Meriones vinogradovi	West Azerbaijan	Showt	Negative	Negative	Negative	Candidatus Bartonella gerbillinarum	Negative	Negative
MHHM1051	Meiones vinogradovi(subadult)	West Azerbaijan	Showt	Negative	Negative	Negative	Bartonella spp.	Negative	Negative
MHHM1052	Meiones vinogradovi(subadult)	West Azerbaijan	Showt	Negative	Negative	Negative	Bartonella spp.	Negative	Negative
MHHM1055	Meriones vinogradovi	West Azerbaijan	Showt	Negative	Negative	Negative	Bartonella spp.	Negative	Negative
MHHM1060	Meriones persicus	Qazvin	Takestan	Negative	Negative	Negative	Bartonella spp.	Negative	Negative
MHHM1064	Meriones persicus	Qazvin	Takestan	Negative	Negative	Negative	Bartonella spp.	Negative	Negative
MHHM1068	Meriones persicus	Qazvin	Takestan	Negative	Negative	Negative	Candidatus Bartonella gerbillinarum	Negative	Negative
MHHM1072	Meriones persicus	Qazvin	Takestan	Negative	Negative	Negative	Bartonella spp.	Negative	Negative
MHHM1075	Meriones persicus	Qazvin	Takestan	Negative	Negative	Negative	Bartonella krasnovii	Negative	Negative
MHHM1080	Meriones persicus	Qazvin	Takestan	Negative	Negative	Negative	Bartonella spp.	Negative	Negative
MHHM1083	Meriones persicus	Qazvin	Takestan	Negative	Negative	Negative	Bartonella spp.	Negative	Negative
MHHM1085	Microtus qazvinensis	Qazvin	Takestan	Negative	Negative	Negative	Bartonella spp.	Negative	Negative
MHHM1086	Nothocricetulus migratorius	Qazvin	Takestan	Negative	Negative	Negative	Bartonella spp.	Negative	Negative
MHHM1089	Microtus qazvinensis	Qazvin	Takestan	Negative	Negative	Negative	Bartonella taylorii	Negative	Negative
MHHM1091	Meriones persicus	Qazvin	Takestan	Negative	Negative	Negative	Bartonella spp.	Negative	Negative
MHHM1094	Microtus qazvinensis	Qazvin	Takestan	Negative	Negative	Negative	Bartonella spp.	Negative	Negative
MHHM1095	Meriones persicus	Qazvin	Takestan	Negative	Negative	Negative	Bartonella spp.	Negative	Negative
MHHM1100	Meriones persicus	Qazvin	Takestan	Negative	Negative	Negative	Bartonella spp.	Negative	Negative
MHHM1113	Meriones persicus	Qazvin	Takestan	Negative	Negative	Negative	Bartonella spp.	Negative	Negative
MHHM1118	Meriones persicus	Qazvin	Takestan	Negative	Negative	Negative	Bartonella spp.	Negative	Negative
MHHM1121	Meriones persicus	Qazvin	Takestan	Negative	Negative	Negative	Bartonella spp.	Negative	Negative
MHHM1124	Meriones persicus	Qazvin	Takestan	Negative	Negative	Negative	Bartonella spp.	Negative	Negative
MHHM1131	Apodemus witherbyi	Qazvin	Takestan	Negative	Negative	Negative	Bartonella spp.	Negative	Negative
MHHM1133	Meriones vinogradovi	Qazvin	Takestan	Negative	Negative	Negative	Bartonella spp.	Negative	Negative
MHHM1134	Meriones vinogradovi	Qazvin	Takestan	Negative	Negative	Negative	Bartonella spp.	Negative	Negative
MHHM1139	Meriones vinogradovi	Qazvin	Takestan	Negative	Negative	Negative	Bartonella spp.	Negative	Negative
MHHM1152	Microtus qazvinensis	Qazvin	Takestan	Negative	Negative	Negative	Bartonella spp.	Negative	Negative
MHHM1167	Meriones persicus	Qazvin	Takestan	Negative	Negative	Negative	Bartonella spp.	Negative	Negative
MHHM1180	Microtus qazvinensis	Qazvin	Takestan	Negative	Negative	Negative	Bartonella spp.	Negative	Negative
MHHM1185	Meriones persicus	Qazvin	Takestan	Negative	Negative	Negative	Bartonella spp.	Negative	Negative
MHHM1188	Microtus qazvinensis	Qazvin	Takestan	Negative	Negative	Negative	Bartonella spp.	Negative	Negative
MHHM1191	Meriones persicus	Qazvin	Takestan	Negative	Negative	Negative	Bartonella spp.	Negative	Negative
MHHM1192	Nothocricetulus migratorius	Qazvin	Takestan	Negative	Negative	Negative	Bartonella spp.	Negative	Negative
MHHM1195	Meriones persicus	Qazvin	Takestan	Negative	Negative	Negative	Bartonella spp.	Negative	Negative
MHHM1198	Meriones persicus	Qazvin	Takestan	Negative	Negative	Negative	Bartonella spp.	Negative	Negative
MHHM1201	Meriones persicus	Qazvin	Takestan	Negative	Negative	Negative	Bartonella spp.	Negative	Negative
MHHM1205	Meriones persicus	Qazvin	Takestan	Negative	Negative	Negative	Bartonella spp.	Negative	Negative
MHHM1220	Meriones persicus	Qazvin	Takestan	Negative	Negative	Negative	Bartonella spp.	Negative	Negative
MHHM1225	Microtus qazvinensis	Qazvin	Takestan	Negative	Negative	Negative	Bartonella spp.	Negative	Negative
MHHM1228	Meriones persicus	Qazvin	Takestan	Negative	Negative	Negative	Bartonella spp.	Negative	Negative
MHHM1234	Apodemus witherbyi	Qazvin	Takestan	Negative	Negative	Negative	Bartonella spp.	Negative	Negative
MHHM1235	Microtus qazvinensis	Qazvin	Takestan	Negative	Negative	Negative	Bartonella spp.	Negative	Negative
MHHM1239	Meriones persicus	Qazvin	Takestan	Negative	Negative	Negative	Bartonella spp.	Negative	Negative
MHHM1244	Arvicola persicus	Qazvin	Takestan	Negative	Negative	Negative	Bartonella spp.	Negative	Negative
MHHM1248	Arvicola persicus	Qazvin	Takestan	Negative	Negative	Negative	Bartonella spp.	Negative	Negative
MHHM1250	Meriones persicus	Qazvin	Takestan	Negative	Negative	Negative	Bartonella spp.	Negative	Negative
MHHM1255	Microtus qazvinensis	Qazvin	Takestan	Negative	Negative	Negative	Bartonella spp.	Negative	Negative
MHHM1297	Meriones persicus	Qazvin		Negative	Negative	Negative	Bartonella spp.	Negative	Negative
MHHM1299	Microtus qazvinensis	Qazvin		Negative	Negative	Negative	Bartonella spp.	Negative	Negative
MHHM1302	Microtus qazvinensis	Qazvin		Negative	Negative	Negative	Bartonella spp.	Negative	Negative
MHHM1304	Meriones persicus	Qazvin		Negative	Negative	Negative	Bartonella spp.	Negative	Negative
MHHM1307	Microtus qazvinensis	Qazvin		Negative	Negative	Negative	Bartonella spp.	Negative	Negative
MHHM1309	Meriones persicus	Qazvin		Negative	Negative	Negative	Bartonella spp.	Negative	Negative
MHHM1312	Microtus qazvinensis	Qazvin		Negative	Negative	Negative	Bartonella spp.	Negative	Negative
MHHM1316	Microtus qazvinensis	Qazvin		Negative	Negative	Negative	Bartonella spp.	Negative	Negative
MHHM1319	Meriones persicus	Qazvin		Negative	Negative	Negative	Bartonella spp.	Negative	Negative
MHHM1320	Microtus qazvinensis	Qazvin		Negative	Negative	Negative	Bartonella spp.	Negative	Negative
MHHM1329	Microtus qazvinensis	Qazvin		Negative	Negative	Negative	Bartonella spp.	Negative	Negative
MHHM1345	Microtus qazvinensis	Qazvin		Negative	Negative	Negative	Bartonella spp.	Negative	Negative
MHHM1347	Meriones persicus	Qazvin		Negative	Negative	Negative	Bartonella spp.	Negative	Negative
MHHM1353	Microtus qazvinensis	Qazvin		Negative	Negative	Negative	Bartonella spp.	Negative	Negative
MHHM1355	Meriones persicus	Qazvin		Negative	Negative	Negative	Bartonella spp.	Negative	Negative
MHHM1361	Microtus qazvinensis	Qazvin		Negative	Negative	Negative	Bartonella spp.	Negative	Negative
MHHM1363	Meriones persicus	Qazvin		Negative	Negative	Negative	Bartonella spp.	Negative	Negative
MHHM1370	Meriones persicus	Qazvin		Negative	Negative	Negative	Bartonella spp.	Negative	Negative
MHHM1375	Microtus qazvinensis	Qazvin		Negative	Negative	Negative	Bartonella spp.	Negative	Negative
MHHM1379	Meriones persicus	Qazvin		Negative	Negative	Negative	Bartonella spp.	Negative	Negative
MHHM1389	Meriones persicus	Qazvin		Negative	Negative	Negative	Bartonella spp.	Negative	Negative
MHHM1392	Meriones persicus	Qazvin		Negative	Negative	Negative	Bartonella spp.	Negative	Negative
MHHM1409	Meriones persicus	Qazvin		Negative	Negative	Negative	Bartonella spp.	Negative	Negative
MHHM1410	Microtus qazvinensis	Qazvin		Negative	Negative	Negative	Bartonella spp.	Negative	Negative
MHHM1414	Microtus qazvinensis	Qazvin		Negative	Negative	Negative	Bartonella spp.	Negative	Negative
MHHM1422	Microtus qazvinensis	Qazvin		Negative	Negative	Negative	Bartonella spp.	Negative	Negative
MHHM1423	Meriones persicus	Qazvin		Negative	Negative	Negative	Bartonella rochalimae	Negative	Negative
MHHM1425	Scarturus indicus	Qazvin		Negative	Negative	Negative	Bartonella spp.	Negative	Negative
MHHM1431	Microtus qazvinensis	Qazvin		Negative	Negative	Negative	Bartonella spp.	Negative	Negative
MHHM1434	Microtus qazvinensis	Qazvin		Negative	Negative	Negative	Bartonella spp.	Negative	Negative
MHHM1436	Meriones persicus	Qazvin		Negative	Negative	Negative	Bartonella spp.	Negative	Negative
MHHM1439	Meriones persicus	Qazvin		Negative	Negative	Negative	Bartonella spp.	Negative	Negative
MHHM1445	Meriones persicus	Qazvin		Negative	Negative	Negative	Bartonella spp.	Negative	Negative
MHHM1446	Scarturus williamsi	Qazvin		Negative	Negative	Negative	Bartonella spp.	Negative	Negative
MHHM1450	Meriones persicus	Qazvin		Negative	Negative	Negative	Bartonella spp.	Negative	Negative
MHHM1451	Microtus qazvinensis	Qazvin		Negative	Negative	Negative	Bartonella spp.	Negative	Negative
MHHM1454	Meriones persicus	Qazvin		Negative	Negative	Negative	Bartonella spp.	Negative	Negative
MHHM1461	Microtus qazvinensis	Qazvin		Negative	Negative	Negative	Bartonella spp.	Negative	Negative
MHHM1463	Meriones persicus	Qazvin		Negative	Negative	Negative	Bartonella spp.	Negative	Negative
MHHM1466	Meriones persicus	Qazvin		Negative	Negative	Negative	Bartonella spp.	Negative	Negative
MHHM1474	Microtus qazvinensis	Qazvin		Negative	Negative	Negative	Bartonella spp.	Negative	Negative
MHHM1477	Microtus qazvinensis	Qazvin		Negative	Negative	Negative	Bartonella spp.	Negative	Negative
MHHM1478	Meriones vinogradovi	Qazvin		Negative	Negative	Negative	Bartonella spp.	Negative	Negative
MHHM1482	Meriones persicus	Qazvin		Negative	Negative	Negative	Bartonella spp.	Negative	Negative
MHHM1485	Microtus qazvinensis	Qazvin		Negative	Negative	Negative	Bartonella spp.	Negative	Negative
MHHM1486	Arvicola persicus	Qazvin	Qermezabad	Negative	Negative	Negative	Bartonella spp.	Negative	Negative
MHHM1487	Arvicola persicus	Qazvin	Qermezabad	Negative	Negative	Negative	Bartonella spp.	Negative	Negative
MHHM1488	Arvicola persicus	Qazvin	Qermezabad	Negative	Negative	Negative	Bartonella spp.	Negative	Negative
MHHM1489	Arvicola persicus	Qazvin	Qermezabad	Negative	Negative	Negative	Bartonella spp.	Negative	Negative
MHHM1494	Meriones vinogradovi	Qazvin	Qermezabad	Negative	Negative	Negative	Bartonella spp.	Negative	Negative
MHHM1499	Meriones persicus	Qazvin	Qermezabad	Negative	Negative	Negative	Bartonella spp.	Negative	Negative
MHHM1503	Apodemus witherbyi	Qazvin	Qermezabad	Negative	Negative	Negative	Bartonella spp.	Negative	Negative
MHHM1504	Apodemus witherbyi	Qazvin	Qermezabad	Negative	Negative	Negative	Bartonella spp.	Negative	Negative
MHHM1507	Meriones persicus	Qazvin		Negative	Negative	Negative	Bartonella spp.	Negative	Negative
MHHM1509	Microtus qazvinensis	Qazvin	Arunqash	Negative	Negative	Negative	Bartonella taylorii	Negative	Negative
MHHM1522	Meriones persicus	Hamedan		Negative	Negative	Negative	Bartonella rochalimae	Negative	Negative
MHHM1527	Meriones persicus	Hamedan	Bi kaseh	Negative	Negative	Negative	Bartonella spp.	Negative	Negative
MHHM1531	Meriones persicus	Hamedan	Bi kaseh	Negative	Negative	Negative	Bartonella spp.	Negative	Negative
MHHM1538	Meriones persicus	Hamedan		Negative	Negative	Negative	Bartonella spp.	Negative	Negative
MHHM1542	Meriones persicus	Hamedan		Negative	Negative	Negative	Bartonella krasnovii	Negative	Negative
MHHM1546	Meriones persicus	Hamedan	Bashqortaran	Negative	Negative	Negative	Bartonella spp.	Negative	Negative
MHHM1550	Meriones persicus	Hamedan	Bashqortaran	Negative	Negative	Negative	Bartonella spp.	Negative	Negative
MHHM1554	Meriones persicus	Hamedan	Bashqortaran	Negative	Negative	Negative	Bartonella spp.	Negative	Negative
MHHM1559	Meriones persicus	Hamedan	Bashqortaran	Negative	Negative	Negative	Bartonella spp.	Negative	Negative
MHHM1563	Meriones persicus	Hamedan	Bashqortaran	Negative	Negative	Negative	Bartonella spp.	Negative	Negative
MHHM1568	Meriones persicus	Hamedan	Bashqortaran	Negative	Negative	Negative	Bartonella spp.	Negative	Negative
MHHM1572	Meriones persicus	Hamedan	Bashqortaran	Negative	Negative	Negative	Bartonella spp.	Negative	Negative
MHHM1575	Meriones persicus	Hamedan	Bashqortaran	Negative	Negative	Negative	Bartonella spp.	Negative	Negative
MHHM1579	Meriones persicus	Hamedan	Bashqortaran	Negative	Negative	Negative	Bartonella spp.	Negative	Negative
MHHM1583	Meriones persicus	Hamedan	Bashqortaran	Negative	Negative	Negative	Bartonella spp.	Negative	Negative
MHHM1585	Meriones libycus	Hamedan	Bashqortaran	Negative	Negative	Negative	Bartonella spp.	Negative	Negative
MHHM1587	Meriones persicus	Hamedan	Bashqortaran	Negative	Negative	Negative	Bartonella spp.	Negative	Negative
MHHM1592	Meriones persicus	Hamedan	Bashqortaran	Negative	Negative	Negative	Bartonella spp.	Negative	Negative
MHHM1595	Meriones persicus	Hamedan	Bashqortaran	Negative	Negative	Negative	Bartonella spp.	Negative	Negative
MHHM1600	Meriones persicus	Hamedan	Bashqortaran	Negative	Negative	Negative	Bartonella spp.	Negative	Negative
MHHM1604	Meriones persicus	Hamedan	Bashqortaran	Negative	Negative	Negative	Bartonella spp.	Negative	Negative
MHHM1609	Meriones persicus	Hamedan	Bashqortaran	Negative	Negative	Negative	Bartonella spp.	Negative	Negative
MHHM1614	Meriones persicus	Hamedan	Bashqortaran	Negative	Negative	Negative	Bartonella spp.	Negative	Negative
MHHM1618	Meriones persicus	Hamedan	Bashqortaran	Negative	Negative	Negative	Bartonella spp.	Negative	Negative
MHHM1621	Meriones persicus	Hamedan	Bashqortaran	Negative	Negative	Negative	Bartonella spp.	Negative	Negative
MHHM1624	Meriones persicus	Hamedan	Bashqortaran	Negative	Negative	Negative	Bartonella spp.	Negative	Negative
MHHM1627	Meriones persicus	Hamedan	Bashqortaran	Negative	Negative	Negative	Bartonella spp.	Negative	Negative
MHHM1630	Meriones persicus	Hamedan		Negative	Negative	Negative	Bartonella spp.	Negative	Negative
MHHM1633	Meriones persicus	Hamedan	Bi kaseh	Negative	Negative	Negative	Bartonella spp.	Negative	Negative
MHHM1636	Meriones persicus	Hamedan	Bi kaseh	Negative	Negative	Negative	Bartonella spp.	Negative	Negative
MHHM1639	Meriones persicus	Hamedan	Bi kaseh	Negative	Negative	Negative	Bartonella spp.	Negative	Negative
MHHM1642	Meriones persicus	Hamedan		Negative	Negative	Negative	Bartonella spp.	Negative	Negative
MHHM1644	Meriones persicus	Hamedan		Negative	Negative	Negative	Bartonella spp.	Negative	Negative
MHHM1658	Meriones persicus	Hamedan		Negative	Negative	Negative	Bartonella spp.	Negative	Negative
MHHM1668	Meriones persicus	Hamedan		Negative	Negative	Negative	Bartonella spp.	Negative	Negative
MHHM1675	Meriones persicus	Hamedan		Negative	Negative	Negative	Bartonella spp.	Negative	Negative
MHHM1680	Microtus qazvinensis	Hamedan	Bashqortaran	Negative	Negative	Negative	Bartonella spp.	Negative	Negative
MHHM1682	Meriones persicus	Hamedan	Bashqortaran	Negative	Negative	Negative	Bartonella spp.	Negative	Negative
MHHM1687	Meriones persicus	Hamedan	Bashqortaran	Negative	Negative	Negative	Bartonella spp.	Negative	Negative
MHHM1692	Meriones persicus	Hamedan	Bashqortaran	Negative	Negative	Negative	Bartonella spp.	Negative	Negative
MHHM1698	Meriones persicus	Hamedan	Bashqortaran	Negative	Negative	Negative	Bartonella spp.	Negative	Negative
MHHM1702	Meriones persicus	Hamedan	Bashqortaran	Negative	Negative	Negative	Bartonella spp.	Negative	Negative
MHHM1706	Meriones persicus	Hamedan	Bashqortaran	Negative	Negative	Negative	Bartonella spp.	Negative	Negative
MHHM1716	Meriones persicus	Hamedan	Bashqortaran	Negative	Negative	Negative	Bartonella spp.	Negative	Negative
MHHM1721	Meriones persicus	Hamedan	Bashqortaran	Negative	Negative	Negative	Bartonella spp.	Negative	Negative
MHHM1725	Meriones persicus	Hamedan	Bashqortaran	Negative	Negative	Negative	Bartonella spp.	Negative	Negative
MHHM1728	Meriones persicus	Hamedan	Bashqortaran	Negative	Negative	Negative	Bartonella spp.	Negative	Negative
MHHM1732	Meriones persicus	Hamedan	Bashqortaran	Negative	Negative	Negative	Bartonella spp.	Negative	Negative
MHHM1737	Meriones persicus	Hamedan	Bashqortaran	Negative	Negative	Negative	Bartonella spp.	Negative	Negative
MHHM1741	Meriones persicus	Hamedan	Bashqortaran	Negative	Negative	Negative	Bartonella spp.	Negative	Negative
MHHM1745	Meriones persicus	Hamedan	Bashqortaran	Negative	Negative	Negative	Bartonella spp.	Negative	Negative
MHHM1749	Meriones persicus	Hamedan	Bashqortaran	Negative	Negative	Negative	Bartonella spp.	Negative	Negative
MHHM1754	Meriones persicus	Hamedan	Bashqortaran	Negative	Negative	Negative	Bartonella spp.	Negative	Negative
MHHM1761	Meriones persicus	Hamedan	Bashqortaran	Negative	Negative	Negative	Bartonella spp.	Negative	Negative
MHHM1764	Meriones tristrami	Hamedan		Negative	Negative	Negative	Bartonella spp.	Negative	Negative
MHHM1765	Meriones tristrami	Hamedan		Negative	Negative	Negative	Bartonella krasnovii	Negative	Negative
MHHM1766	Meriones tristrami	Hamedan		Negative	Negative	Negative	Bartonella spp.	Negative	Negative
MHHM1767	Meriones persicus	Hamedan		Negative	Negative	Negative	Bartonella spp.	Negative	Negative
MHHM1769	Meriones persicus	Hamedan		Negative	Negative	Negative	Bartonella spp.	Negative	Negative
MHHM1775	Meriones persicus	Hamedan		Negative	Negative	Negative	Bartonella spp.	Negative	Negative
MHHM1777	Meriones persicus	Hamedan		Negative	Negative	Negative	Bartonella spp.	Negative	Negative
MHHM1781	Meriones persicus	Hamedan		Negative	Negative	Negative	Bartonella spp.	Negative	Negative
MHHM1785	Meriones persicus	Hamedan		Negative	Negative	Negative	Bartonella krasnovii	Negative	Negative
MHHM1795	Ellobius lutescens	Hamedan	Kohneh Hesar	Negative	Negative	Negative	Bartonella spp.	Negative	Negative
MHHM1796	Ellobius lutescens	Hamedan	Kohneh Hesar	Negative	Negative	Negative	Bartonella spp.	Negative	Negative
MHHM1797	Ellobius lutescens	Hamedan	Kohneh Hesar	Negative	Negative	Negative	Bartonella spp.	Negative	Negative
MHHM1798	Ellobius lutescens	Hamedan	Kohneh Hesar	Negative	Negative	Negative	Bartonella spp.	Negative	Negative
MHHM1800	Meriones persicus	Hamedan	Sodreh	Negative	Negative	Negative	Bartonella spp.	Negative	Negative
MHHM1803	Microtus qazvinensis	Hamedan	Aq Bolagh	Negative	Negative	Negative	Bartonella spp.	Negative	Negative
MHHM1805	Meriones persicus	Hamedan	Aq Bolagh	Negative	Negative	Negative	Bartonella spp.	Negative	Negative
MHHM1808	Meriones persicus	Hamedan		Negative	Negative	Negative	Bartonella spp.	Negative	Negative
MHHM1809	Meriones persicus	Hamedan		Negative	Negative	Negative	Bartonella spp.	Negative	Negative
MHHM1812	Meriones persicus	Hamedan	Bashqortaran	Negative	Negative	Negative	Bartonella spp.	Negative	Negative
MHHM1817	Meriones persicus	Hamedan	Bashqortaran	Negative	Negative	Negative	Bartonella spp.	Negative	Negative
MHHM1819	Meriones libycus	Hamedan	Bashqortaran	Negative	Negative	Negative	Bartonella spp.	Negative	Negative
MHHM1820	Meriones libycus	Hamedan	Bashqortaran	Negative	Negative	Negative	Bartonella spp.	Negative	Negative
MHHM1821	Meriones libycus	Hamedan	Bashqortaran	Negative	Negative	Negative	Bartonella spp.	Negative	Negative
MHHM1822	Meriones libycus	Hamedan	Bashqortaran	Negative	Negative	Negative	Bartonella spp.	Negative	Negative
MHHM1823	Meriones libycus	Hamedan	Bashqortaran	Negative	Negative	Negative	Bartonella spp.	Negative	Negative
MHHM1826	Meriones persicus	Hamedan	Bashqortaran	Negative	Negative	Negative	Bartonella spp.	Negative	Negative
MHHM1827	Meriones libycus	Hamedan	Bashqortaran	Negative	Negative	Negative	Bartonella spp.	Negative	Negative
MHHM1831	Meriones persicus	Hamedan	Bashqortaran	Negative	Negative	Negative	Bartonella spp.	Negative	Negative
MHHM1832	Meriones libycus	Hamedan	Bashqortaran	Negative	Negative	Negative	Bartonella spp.	Negative	Negative
MHHM1833	Meriones libycus	Hamedan	Bashqortaran	Negative	Negative	Negative	Bartonella spp.	Negative	Negative
MHHM1834	Meriones libycus	Hamedan	Bashqortaran	Negative	Negative	Negative	Bartonella spp.	Negative	Negative
MHHM1835	Meriones libycus	Hamedan	Bashqortaran	Negative	Negative	Negative	Bartonella spp.	Negative	Negative
MHHM1836	Meriones libycus	Hamedan	Bashqortaran	Negative	Negative	Negative	Bartonella spp.	Negative	Negative
MHHM1837	Meriones libycus	Hamedan	Bashqortaran	Negative	Negative	Negative	Bartonella spp.	Negative	Negative
MHHM1838	Meriones libycus	Hamedan	Bashqortaran	Negative	Negative	Negative	Bartonella spp.	Negative	Negative
MHHM1839	Meriones libycus	Hamedan	Bashqortaran	Negative	Negative	Negative	Bartonella spp.	Negative	Negative
MHHM1840	Meriones libycus	Hamedan	Bashqortaran	Negative	Negative	Negative	Bartonella spp.	Negative	Negative
MHHM1841	Meriones libycus	Hamedan	Bashqortaran	Negative	Negative	Negative	Bartonella spp.	Negative	Negative
MHHM1842	Meriones libycus	Hamedan	Bashqortaran	Negative	Negative	Negative	Bartonella spp.	Negative	Negative
MHHM1843	Meriones libycus	Hamedan	Bashqortaran	Negative	Negative	Negative	Bartonella spp.	Negative	Negative
MHHM1847	Meriones persicus	Hamedan	Kohneh Hesar	Negative	Negative	Negative	Bartonella spp.	Negative	Negative
MHHM1852	Meriones persicus	Hamedan	Aq Bolagh	Negative	Negative	Negative	Bartonella spp.	Negative	Negative
MHHM1853	Meriones persicus	Hamedan	Aq Bolagh	Negative	Negative	Negative	Bartonella spp.	Negative	Negative
MHHM1854	Meriones vinogradovi	Hamedan		Negative	Negative	Negative	Bartonella spp.	Negative	Negative
MHHM1855	Meriones vinogradovi	Hamedan		Negative	Negative	Negative	Bartonella spp.	Negative	Negative
MHHM1857	Meriones persicus	Hamedan	Kohneh Hesar	Negative	Negative	Negative	Bartonella spp.	Negative	Negative
MHHM1860	Meriones persicus	Hamedan		Negative	Negative	Negative	Bartonella spp.	Negative	Negative
MHHM1866	Meriones persicus	Hamedan	Qazan Qarah	Negative	Negative	Negative	Bartonella spp.	Negative	Negative
MHHM1869	Meriones persicus	Hamedan	Qazan Qarah	Negative	Negative	Negative	Bartonella spp.	Negative	Negative
MHHM1873	Microtus qazvinensis	Hamedan	Qazan Qarah	Negative	Negative	Negative	Bartonella spp.	Negative	Negative
MHHM1874	Meriones persicus	Hamedan	Qazan Qarah	Negative	Negative	Negative	Bartonella spp.	Negative	Negative
MHHM1878	Meriones vinogradovi	Hamedan	Aq Bolagh	Negative	Negative	Negative	Bartonella spp.	Negative	Negative
MHHM1879	Meriones persicus	Hamedan	Kohneh Hesar	Negative	Negative	Negative	Bartonella spp.	Negative	Negative
MHHM1881	Meriones persicus	Hamedan		Negative	Negative	Negative	Bartonella spp.	Negative	Negative
MHHM1883	Meriones persicus	Hamedan	Kohneh Hesar	Negative	Negative	Negative	Bartonella spp.	Negative	Negative
MHHM1886	Meriones persicus	Hamedan	Kohneh Hesar	Negative	Negative	Negative	Bartonella spp.	Negative	Negative
MHHM1889	Meriones persicus	Hamedan	Kohneh Hesar	Negative	Negative	Negative	Bartonella spp.	Negative	Negative
MHHM1896	Meriones persicus	Hamedan	Aq Bolagh	Negative	Negative	Negative	Bartonella spp.	Negative	Negative
MHHM1898	Meriones persicus	Hamedan	Bashqortaran	Negative	Negative	Negative	Bartonella spp.	Negative	Negative
MHHM1902	Meriones persicus	Hamedan	Bashqortaran	Negative	Negative	Negative	Bartonella spp.	Negative	Negative
MHHM1907	Meriones persicus	Hamedan	Bashqortaran	Negative	Negative	Negative	Bartonella spp.	Negative	Negative
MHHM1914	Meriones vinogradovi	Hamedan	Kohneh Hesar	Negative	Negative	Negative	Bartonella spp.	Negative	Negative
MHHM1916	Meriones persicus	Hamedan	Kohneh Hesar	Negative	Negative	Negative	Bartonella spp.	Negative	Negative
MHHM1923	Meriones persicus	Hamedan	Kohneh Hesar	Negative	Negative	Negative	Bartonella spp.	Negative	Negative
MHHM1928	Meriones persicus	Hamedan	Kohneh Hesar	Negative	Negative	Negative	Bartonella spp.	Negative	Negative
MHHM1932	Meriones persicus	Hamedan	Kohneh Hesar	Negative	Negative	Negative	Bartonella spp.	Negative	Negative
MHHM1936	Meriones persicus	Hamedan	Kohneh Hesar	Negative	Negative	Negative	Bartonella spp.	Negative	Negative
MHHM1941	Meriones persicus	Hamedan	bashqortaran	Negative	Negative	Negative	Bartonella spp.	Negative	Negative
MHHM1945	Meriones persicus	Hamedan	bashqortaran	Negative	Negative	Negative	Bartonella spp.	Negative	Negative
MHHM1950	Meriones persicus	Hamedan	bashqortaran	Negative	Negative	Negative	Bartonella spp.	Negative	Negative
MHHM1954	Meriones persicus	Hamedan	bashqortaran	Negative	Negative	Negative	Bartonella spp.	Negative	Negative
MHHM1958	Meriones persicus	Hamedan	bashqortaran	Negative	Negative	Negative	Bartonella spp.	Negative	Negative
MHHM1962	Meriones persicus	Hamedan	bashqortaran	Negative	Negative	Negative	Bartonella spp.	Negative	Negative
MHHM1966	Meriones persicus	Hamedan	bashqortaran	Negative	Negative	Negative	Bartonella spp.	Negative	Negative
MHHM1969	Meriones persicus	Hamedan	bashqortaran	Negative	Negative	Negative	Bartonella spp.	Negative	Negative
MHHM1974	Meriones persicus	Hamedan	bashqortaran	Negative	Negative	Negative	Bartonella spp.	Negative	Negative
MHHM1976	Meriones libycus	Hamedan	Aghdash	Negative	Negative	Negative	Bartonella spp.	Negative	Negative
MHHM1977	Meriones libycus	Hamedan	Aghdash	Negative	Negative	Negative	Bartonella spp.	Negative	Negative
MHHM1978	Meriones persicus	Hamedan	Aghdash	Negative	Negative	Negative	Bartonella spp.	Negative	Negative
MHHM1983	Meriones persicus	Hamedan	Bashqortaran	Negative	Negative	Negative	Bartonella spp.	Negative	Negative
MHHM1986	Meriones persicus	Hamedan	Bashqortaran	Negative	Negative	Negative	Bartonella spp.	Negative	Negative
MHHM1990	Meriones persicus	Hamedan	Aghdash	Negative	Negative	Negative	Bartonella spp.	Negative	Negative
MHHM1994	Meriones persicus	Hamedan	Aghdash	Negative	Negative	Negative	Bartonella spp.	Negative	Negative
MHHM1998	Meriones persicus	Hamedan	Aghdash	Negative	Negative	Negative	Bartonella spp.	Negative	Negative
MHHM2000	Meriones persicus	Hamedan	Aghdash	Negative	Negative	Negative	Bartonella spp.	Negative	Negative
MHHM2006	Meriones persicus	Hamedan	Kohneh Hesar	Negative	Negative	Negative	Bartonella spp.	Negative	Negative
MHHM2010	Meriones persicus	Hamedan	Kohneh Hesar	Negative	Negative	Negative	Bartonella spp.	Negative	Negative
MHHM2016	Meriones persicus	Hamedan	Kohneh Hesar	Negative	Negative	Negative	Bartonella spp.	Negative	Negative
MHHM2020	Meriones persicus	Hamedan	Kohneh Hesar	Negative	Negative	Negative	Bartonella spp.	Negative	Negative
MHHM2023	Meriones persicus	Hamedan	Kohneh Hesar	Negative	Negative	Negative	Bartonella spp.	Negative	Negative
MHHM2029	Meriones persicus	Hamedan	Kohneh Hesar	Negative	Negative	Negative	Bartonella spp.	Negative	Negative
MHHM2032	Meriones persicus	Hamedan	Kohneh Hesar	Negative	Negative	Negative	Bartonella spp.	Negative	Negative
MHHM2035	Meriones persicus	Hamedan		Negative	Negative	Negative	Bartonella spp.	Negative	Negative
MHHM2037	Meriones persicus	Hamedan		Negative	Negative	Negative	Bartonella spp.	Negative	Negative
MHHM2040	Meriones persicus	Hamedan	Kohneh Hesar	Negative	Negative	Negative	Bartonella spp.	Negative	Negative
MHHM2044	Meriones persicus	Hamedan	Kohneh Hesar	Negative	Negative	Negative	Bartonella spp.	Negative	Negative
MHHM2048	Meriones persicus	Hamedan	Kohneh Hesar	Negative	Negative	Negative	Bartonella spp.	Negative	Negative
MHHM2050	Meriones persicus	Hamedan	Kohneh Hesar	Negative	Negative	Negative	Bartonella spp.	Negative	Negative
MHHM0293	Nesokia indica	Golestan	Gorgan	Negative	Negative	Negative	Negative	Negative	Negative
MHHM0294	Nesokia indica	Golestan	Gorgan	Negative	Negative	Negative	Negative	Negative	Negative
MHHM0295	Crocidura suaveolens	Golestan	Aqqala	Negative	Negative	Negative	Negative	Negative	Negative
MHHM0296	Microtus paradoxus	Golestan	Aqqala	Negative	Negative	Negative	Negative	Negative	Negative
MHHM0297	Microtus paradoxus	Golestan	Aqqala	Negative	Negative	Negative	Negative	Negative	Negative
MHHM0298	Nesokia indica	Golestan	Aqqala	Negative	Negative	Negative	Negative	Negative	Negative
MHHM0299	Nesokia indica	Golestan	Aqqala	Negative	Negative	Negative	Negative	Negative	Negative
MHHM0300	Nesokia indica	Golestan	Aqqala	Negative	Negative	Negative	Negative	Negative	Negative
MHHM0302	Nesokia indica	Golestan	Gorgan	Negative	Negative	Negative	Negative	Negative	Negative
MHHM0303	Apodemus uralensis	Golestan	Gorgan	Negative	Negative	Negative	Negative	Negative	Negative
MHHM0383	Apodemus witherbyi	Kurdistan	Divandarreh	Negative	Negative	Negative	Negative	Negative	Negative
MHHM0392	Apodemus sp.	Kurdistan	Divandarreh	Negative	Negative	Negative	Negative	Negative	Negative
MHHM0394	Arvicola persicus	Kurdistan	Divandarreh	Negative	Negative	Negative	Negative	Negative	Negative
MHHM0554	Mus macedonicus	Lorestan	Khorramabad	Negative	Negative	Negative	Negative	Negative	Negative
MHHM0555	Meriones tristrami	Lorestan	Khorramabad	Negative	Negative	Negative	Negative	Negative	Negative
MHHM0556	Meriones tristrami	Lorestan	Khorramabad	Negative	Negative	Negative	Negative	Negative	Negative
MHHM0557	Meriones tristrami	Lorestan	Khorramabad	Negative	Negative	Negative	Negative	Negative	Negative
MHHM0558	Meriones tristrami	Lorestan	Khorramabad	Negative	Negative	Negative	Negative	Negative	Negative
MHHM0559	Microtus cf. irani	Lorestan	Khorramabad	Negative	Negative	Negative	Negative	Negative	Negative
MHHM0560	Meriones tristrami	Lorestan	Khorramabad	Negative	Negative	Negative	Negative	Negative	Negative
MHHM0561	Meriones persicus	Lorestan	Khorramabad	Negative	Negative	Negative	Negative	Negative	Negative
MHHM0562	Microtus qazvinensis	Lorestan	Khorramabad	Negative	Negative	Negative	Negative	Negative	Negative
MHHM0564	Meriones tristrami	Lorestan	Khorramabad	Negative	Negative	Negative	Negative	Negative	Negative
MHHM0565	Meriones persicus	Lorestan	Khorramabad	Negative	Negative	Negative	Negative	Negative	Negative
MHHM0567	Meriones persicus	Lorestan	Khorramabad	Negative	Negative	Negative	Negative	Negative	Negative
MHHM0569	Meriones persicus	Lorestan	Azna	Negative	Negative	Negative	Negative	Negative	Negative
MHHM0570	Meriones persicus	Lorestan	Azna	Negative	Negative	Negative	Negative	Negative	Negative
MHHM0571	Arvicola persicus	Lorestan	Azna	Negative	Negative	Negative	Negative	Negative	Negative
MHHM0572	Meriones persicus	Lorestan	Khorramabad	Negative	Negative	Negative	Negative	Negative	Negative
MHHM0573	Meriones persicus	Lorestan	Khorramabad	Negative	Negative	Negative	Negative	Negative	Negative
MHHM0574	Crietulus migratorius	Lorestan	Khorramabad	Negative	Negative	Negative	Negative	Negative	Negative
MHHM0575	Microtus socialis	Lorestan	Azna	Negative	Negative	Negative	Negative	Negative	Negative
MHHM0576	Mus macedonicus	Lorestan	Azna	Negative	Negative	Negative	Negative	Negative	Negative
MHHM0577	Mus macedonicus	Lorestan	Azna	Negative	Negative	Negative	Negative	Negative	Negative
MHHM0580	Microtus socialis	Lorestan	Azna	Negative	Negative	Negative	Negative	Negative	Negative
MHHM0622	Apodemus sp.	Kurdistan	Sanandaj	Negative	Negative	Negative	Negative	Negative	Negative
MHHM0623	Microtus qazvinensis	Kurdistan	Sanandaj	Negative	Negative	Negative	Negative	Negative	Negative
MHHM0723	Apodemus witherbyi	Az-Sharghi	Ahar	Negative	Negative	Negative	Negative	Negative	Negative
MHHM0739	Mustela nivalis	Az-Sharghi	Ahar	Negative	Negative	Negative	Negative	Negative	Negative
MHHM0744	Dryomys nitedula	Az-Sharghi	Ahar	Negative	Negative	Negative	Negative	Negative	Negative
MHHM0746	Apodemus witherbyi	Az-Sharghi	Ahar	Negative	Negative	Negative	Negative	Negative	Negative
MHHM0747	Apodemus witherbyi	Az-Sharghi	Ahar	Negative	Negative	Negative	Negative	Negative	Negative
MHHM0748	Apodemus witherbyi	Az-Sharghi	Ahar	Negative	Negative	Negative	Negative	Negative	Negative
MHHM0754	Arvicola persicus	Az-Sharghi	Ahar	Negative	Negative	Negative	Negative	Negative	Negative
MHHM0758	Dryomys nitedula	Az-Sharghi	Ahar	Negative	Negative	Negative	Negative	Negative	Negative
MHHM0761	Meriones persicus	Az-Sharghi	Sarab	Negative	Negative	Negative	Negative	Negative	Negative
MHHM0765	Meriones persicus	Az-Sharghi	Sarab	Negative	Negative	Negative	Negative	Negative	Negative
MHHM0773	Dryomys nitedula	Az-Sharghi	Sarab	Negative	Negative	Negative	Negative	Negative	Negative
MHHM0789	Nothocricetulus migratorius	Az-Sharghi	Sarab	Negative	Negative	Negative	Negative	Negative	Negative
MHHM0814	Acomys dimidiatus	Hormozgan	Hajiabad	Negative	Negative	Negative	Negative	Negative	Negative
MHHM0816	Acomys dimidiatus	Hormozgan	Hajiabad	Negative	Negative	Negative	Negative	Negative	Negative
MHHM0817	Acomys dimidiatus	Hormozgan	Hajiabad	Negative	Negative	Negative	Negative	Negative	Negative
MHHM0818	Acomys dimidiatus	Hormozgan	Hajiabad	Negative	Negative	Negative	Negative	Negative	Negative
MHHM0819	Acomys dimidiatus	Hormozgan	Hajiabad	Negative	Negative	Negative	Negative	Negative	Negative
MHHM0820	Acomys dimidiatus	Hormozgan	Hajiabad	Negative	Negative	Negative	Negative	Negative	Negative
MHHM0821	Acomys dimidiatus	Hormozgan	Hajiabad	Negative	Negative	Negative	Negative	Negative	Negative
MHHM0822	Acomys dimidiatus	Hormozgan	Hajiabad	Negative	Negative	Negative	Negative	Negative	Negative
MHHM0823	Acomys dimidiatus	Hormozgan	Hajiabad	Negative	Negative	Negative	Negative	Negative	Negative
MHHM0824	Rattus rattus	Hormozgan	Hajiabad	Negative	Negative	Negative	Negative	Negative	Negative
MHHM0825	Rattus rattus	Hormozgan	Hajiabad	Negative	Negative	Negative	Negative	Negative	Negative
MHHM0826	Mus musculus domesticus	Hormozgan	Hajiabad	Negative	Negative	Negative	Negative	Negative	Negative
MHHM0840	Rattus rattus	Hormozgan	Bandar Abbas	Negative	Negative	Negative	Negative	Negative	Negative
MHHM0841	Mus musculus	Hormozgan	Bandar Abbas	Negative	Negative	Negative	Negative	Negative	Negative
MHHM0843	Tatera indica	Hormozgan	Bandar Abbas	Negative	Negative	Negative	Negative	Negative	Negative
MHHM0857	Rattus rattus	Hormozgan	Bandar Abbas	Negative	Negative	Negative	Negative	Negative	Negative
MHHM0860	Rattus rattus	Hormozgan	Bandar Abbas	Negative	Negative	Negative	Negative	Negative	Negative
MHHM0861	Rattus rattus	Hormozgan	Bandar Abbas	Negative	Negative	Negative	Negative	Negative	Negative
MHHM0862	Rattus rattus	Hormozgan	Bandar Abbas	Negative	Negative	Negative	Negative	Negative	Negative
MHHM0863	Rattus rattus	Hormozgan	Bandar Abbas	Negative	Negative	Negative	Negative	Negative	Negative
MHHM0936	Microtus socialis	Tehran	Tello	Negative	Negative	Negative	Negative	Negative	Negative
MHHM0939	Meriones persicus	Tehran	Tello	Negative	Negative	Negative	Negative	Negative	Negative
MHHM0942	Apodemus witherbyi	Tehran	Tello	Negative	Negative	Negative	Negative	Negative	Negative
MHHM0943	Meriones persicus	Tehran	Tello	Negative	Negative	Negative	Negative	Negative	Negative
MHHM0965	Microtus obscurus	Guilan	Talesh	Negative	Negative	Negative	Negative	Negative	Negative
MHHM0967	Mus musculus	Guilan	Khotbeh Sara	Negative	Negative	Negative	Negative	Negative	Negative
MHHM0969	Apodemus uralensis	Guilan	Khotbeh Sara	Negative	Negative	Negative	Negative	Negative	Negative
MHHM0971	Mus musculus	Guilan	Khotbeh Sara	Negative	Negative	Negative	Negative	Negative	Negative
MHHM0972	Mus musculus	Guilan	talesh	Negative	Negative	Negative	Negative	Negative	Negative
MHHM0973	Rattus rattus	Guilan	talesh	Negative	Negative	Negative	Negative	Negative	Negative
MHHM1013	Meriones vinogradovi	Hamedan	Aq Bolagh	Negative	Negative	Negative	Negative	Negative	Negative
MHHM1469	Scarturus williamsi	Qazvin		Negative	Negative	Negative	Negative	Negative	Negative
MHHM1470	Crocidura suaveolens	Qazvin		Negative	Negative	Negative	Negative	Negative	Negative
MHHM1505	Mus musculus	Qazvin	Qermezabad	Negative	Negative	Negative	Negative	Negative	Negative
MHHM1518	Microtus qazvinensis	Hamedan	Bi kaseh	Negative	Negative	Negative	Negative	Negative	Negative
MHHM1645	Microtus qazvinensis	Hamedan		Negative	Negative	Negative	Negative	Negative	Negative
